# Supplementary material for: Similarity network fusion to identify phenotypes of small-for-gestational-age fetuses
Source: iScience. 2023 Aug 12;26(9):107620. doi: 10.1016/j.isci.2023.107620 (PMC10485038; doi:10.1016/j.isci.2023.107620)
Supplement: Table S4. Features contributing to the similarity network fusion clusters according to their normalized mutual information scores and their distribution in each cluster, related to STAR Methods [file mmc2.xlsx]

## Sheet: supplemental table 4
Features	NMI score	NMI rank	Cluster A	Cluster B	p values
			N=216	N=358
			(IQR or %)	(IQR or %)
Gestational age at diagnosis (weeks)	0.213304	1	29.9 (27.1 - 32.3)	35.1 (32.1 - 37.1)	<0.001
Estimated fetal weight (grams)	0.180053	2	130 (120 - 149)	114 (107 - 123)	<0.001
Z-score UA before delivery	0.1598	3	99.0 (90.9 - 112)	86.8 (81.3 - 93.3)	<0.001
Systolic BP at diagnosis (mmHg)	0.1285	4	84.0 (76.0 - 94.0)	74.0 (67.0 - 80.0)	<0.001
Z-score UtA at diagnosis	0.126332	5	0.74 (0.37 - 1.21)	1.15 (0.68 - 1.98)	<0.001
Z-score CPR before delivery	0.11454	6	2.59 (0.67 - 8.26)	0.72 (0.29 - 1.63)	<0.001
Mean BP at diagnosis (mmHg)	0.100143	7	1.57 (0.58 - 3.64)	0.79 (0.48 - 1.32)	<0.001
Z-score CPR at diagnosis	0.0789727	8	1100 (755 - 1427)	1872 (1424 - 2203)	<0.001
Cord blood Glutamine	0.0770846	9	0.87 (0.27 - 2.56)	0.09 (-0.42 - 0.49)	<0.001
Cord blood Creatine	0.0749116	10	2.54 (1.02 - 3.51)	0.27 (-0.66 - 1.38)	<0.001
Cord blood Ratio LDL particles/HDL particle numbers	0.0718669	11	-1.90 (-3.01 - -0.99)	-0.69 (-1.43 - 0.05)	<0.001
Cord blood Valine	0.0662385	12	-1.48 (-2.27 - -0.75)	-0.55 (-1.26 - 0.16)	<0.001
Maternal blood Tyrosine	0.0654219	13	0.63 (0.03 - 1.70)	0.07 (-0.37 - 0.53)	<0.001
Maternal blood Creatine	0.0647351	14	-0.61 (-1.59 - -0.05)	-0.27 (-0.78 - 0.54)	<0.001
Maternal blood 2-oxoisovaleric acid	0.0632577	15	2.00 (0.00 - 5.25)	4.00 (1.00 - 9.00)	<0.001
Diastolic BP at diagnosis (mmHg)	0.0631376	16	0.02 (0.01 - 0.03)	0.03 (0.02 - 0.04)	0.015
Cord blood Triglycerides IDL	0.0572259	17	0.03 (0.01 - 0.05)	0.03 (0.01 - 0.03)	0.011
Maternal blood Glutamic acid	0.0564245	18	-0.34 (-1.03 - 0.58)	-0.22 (-0.97 - 0.48)	0.783
Maternal blood Triglycerides LDL	0.0543676	19	33.2 (18.5 - 34.3)	16.0 (13.6 - 20.3)	<0.001
Cord blood Tyrosine	0.0542823	20	12.3 (7.07 - 16.8)	5.04 (3.69 - 7.50)	<0.001
Maternal blood Methionine	0.0542662	21	35.3 (21.4 - 45.2)	19.1 (16.3 - 25.9)	<0.001
Cord blood Leucine	0.052354	22	23.0 (15.8 - 23.7)	15.9 (13.4 - 19.8)	<0.001
Cord blood Ratio Total particles/HDL Particle numbers	0.0508988	23	3.21 (2.49 - 7.26)	5.75 (3.60 - 7.25)	<0.001
Maternal blood Citric acid	0.0504553	24	1.06 (0.97 - 2.01)	1.67 (1.25 - 1.95)	0.006
Maternal blood Alanine	0.0498576	25	10.9 (5.92 - 14.9)	10.6 (8.52 - 12.3)	0.456
Maternal blood Glutamine	0.0493676	26	53.5 (31.8 - 129)	33.2 (23.9 - 48.0)	<0.001
Maternal blood VLDL Medium Particle numbers (nmol/L)	0.0488277	27	4.58 (3.69 - 19.0)	16.2 (11.5 - 19.1)	<0.001
Maternal blood Ratio Total particles/HDL Particle numbers	0.0478164	28	1.11 (0.38 - 6.24)	3.90 (1.60 - 5.45)	0.002
Z-score UA at diagnosis	0.0473947	29	0.00 (0.00 - 2.05)	0.00 (0.00 - 0.01)	<0.001
Maternal blood Size of VLDL particles	0.0471345	30	54.0 (40.4 - 104)	44.6 (38.7 - 55.3)	<0.001
Cord blood Lysine	0.0467549	31	12.4 (6.01 - 17.1)	13.4 (11.2 - 15.2)	0.179
Cord blood Cholesterol IDL	0.0463034	32	340 (306 - 403)	308 (270 - 350)	<0.001
Cord blood Citric acid	0.0448435	33	20.5 (12.5 - 28.5)	24.8 (19.1 - 30.7)	<0.001
Cord blood Cholesterol LDL	0.0437674	34	7.22 (4.51 - 8.57)	4.22 (3.45 - 5.58)	<0.001
Cord blood Glycine	0.0430094	35	139 (93.4 - 209)	148 (124 - 168)	0.31
Maternal PlGF serum concentration (MoMs)	0.0429208	36	7.15 (4.86 - 9.65)	8.34 (7.36 - 9.54)	<0.001
Maternal blood Glycine	0.039805	37	79.2 (44.7 - 165)	45.0 (38.2 - 57.4)	<0.001
Cord blood LDL Particle numbers (nmol/L)	0.0394318	38	0.18 (0.12 - 0.83)	0.77 (0.34 - 0.95)	<0.001
Maternal blood Triglycerides HDL	0.0393956	39	0.61 (0.43 - 1.15)	0.97 (0.61 - 1.31)	<0.001
Cord blood Glucose	0.0379639	40	32.0 (29.9 - 97.2)	81.8 (48.9 - 111)	<0.001
Cord blood Isoleucine	0.0378173	41	40.4 (30.5 - 57.8)	31.9 (26.4 - 39.0)	<0.001
Cord blood LDL Small Particle numbers (nmol/L)	0.0368548	42	20.3 (16.1 - 30.1)	28.6 (22.9 - 34.6)	<0.001
Maternal blood Cholesterol IDL	0.0361125	43	27.5 (20.6 - 47.9)	22.7 (16.0 - 29.8)	<0.001
Cord blood Triglycerides HDL	0.0360691	44	2.26 (1.43 - 3.53)	2.58 (1.77 - 3.36)	0.108
Maternal blood Ratio LDL particles/HDL particle numbers	0.0359002	45	15.8 (14.1 - 19.3)	16.1 (14.5 - 18.7)	0.556
Cord blood LDL Large Particle numbers (nmol/L)	0.034677	46	8.10 (5.90 - 12.4)	6.26 (5.22 - 8.42)	<0.001
Maternal blood Formic acid	0.0345531	47	0.01 (0.00 - 0.18)	0.14 (0.03 - 0.21)	<0.001
Maternal blood Triglycerides IDL	0.0340228	48	21.4 (21.1 - 21.8)	21.2 (21.1 - 21.3)	<0.001
Cord blood Mannose	0.033143	49	42.6 (41.7 - 43.3)	42.9 (42.3 - 43.5)	<0.001
Maternal blood Valine	0.0325181	50	10.8 (2.48 - 35.2)	6.73 (3.35 - 14.2)	0.016
Maternal blood Mannose	0.0324323	51	2.57 (1.87 - 3.77)	2.08 (1.80 - 2.64)	<0.001
Maternal blood Lactic acid	0.0321891	52	22.8 (6.83 - 39.8)	5.08 (3.40 - 8.56)	<0.001
Maternal blood 3-Methylhistidine	0.0319991	53	96.8 (70.3 - 131)	99.9 (84.3 - 115)	0.929
Maternal blood Size of LDL particles	0.0308495	54	4.28 (0.88 - 14.2)	1.59 (0.00 - 6.76)	<0.001
Cord blood 2-oxoisovaleric acid	0.0302866	55	0.42 (0.32 - 0.92)	0.65 (0.42 - 0.99)	<0.001
Maternal blood LDL Large Particle numbers (nmol/L)	0.0291778	56	7.07 (3.71 - 11.9)	3.98 (2.95 - 5.72)	<0.001
Maternal blood Glucose	0.0278297	57	5.44 (3.16 - 11.6)	9.02 (5.48 - 13.5)	<0.001
Cord blood Lactic acid	0.0270544	58	19.8 (12.3 - 36.9)	17.4 (12.2 - 23.8)	0.002
Maternal blood LDL Medium Particle numbers (nmol/L)	0.0269391	59	15.8 (14.1 - 19.3)	16.1 (14.5 - 18.7)	0.556
Maternal ratio sFlt1/PlGF ratio (MoMs)	0.0265013	60	3.31 (2.24 - 6.86)	3.16 (2.24 - 4.80)	0.075
Cord blood Alanine	0.0264859	61	10.8 (9.35 - 12.6)	10.6 (9.46 - 12.5)	0.817
Maternal blood Triglycerides VLDL	0.0254038	62	46.0 (28.3 - 73.1)	34.6 (24.6 - 45.2)	<0.001
Maternal blood Size of HDL particles	0.025349	63	3.12 (2.87 - 3.65)	2.99 (2.64 - 3.31)	<0.001
Cord blood Cholesterol HDL	0.0252941	64	5.44 (4.26 - 6.84)	5.56 (4.63 - 6.75)	0.216
Maternal blood VLDL Particle numbers (nmol/L)	0.0239962	65	1.09 (0.70 - 6.68)	1.00 (0.71 - 5.60)	0.732
Cord blood VLDL Particle numbers (nmol/L)	0.0233541	66	2.24 (1.40 - 2.55)	1.22 (1.03 - 1.58)	<0.001
Cord blood Creatinine	0.0231409	67	5.82 (3.20 - 11.1)	3.68 (2.70 - 5.21)	<0.001
Cord blood Size of HDL particles	0.0222904	68	1.10 (0.56 - 1.66)	0.78 (0.52 - 1.04)	<0.001
Maternal blood Cholesterol VLDL	0.0219733	69	4.75 (1.84 - 6.21)	1.83 (1.25 - 3.12)	<0.001
Cord blood Methionine	0.0202895	70	58.8 (31.6 - 70.1)	37.2 (28.6 - 51.1)	<0.001
Maternal blood Pyruvic acid	0.0193841	71	4.05 (1.85 - 5.37)	5.30 (4.03 - 6.39)	<0.001
Maternal sFlt1 serum concentration (MoMs)	0.01877	72	0.01 (0.00 - 3.00)	0.00 (0.00 - 0.01)	<0.001
Cord blood HDL Large Particle numbers (nmol/L)	0.0175101	73	40.5 (23.8 - 64.5)	22.9 (18.0 - 31.4)	<0.001
Maternal blood VLDL Small Particle numbers (nmol/L)	0.0172802	74	8.36 (6.86 - 17.3)	13.3 (10.4 - 15.5)	0.012
Cord blood Size of LDL particles	0.015903	75	44.0 (13.1 - 61.3)	12.5 (8.56 - 20.2)	<0.001
Maternal blood Cholesterol HDL	0.0157363	76	53.5 (31.8 - 129)	33.2 (23.9 - 48.0)	<0.001
Cord blood Size of VLDL particles	0.015573	77	41.6 (41.5 - 42.2)	42.3 (41.8 - 43.1)	<0.001
Maternal blood HDL Medium Particle numbers (nmol/L)	0.0151067	78	15.9 (10.2 - 18.8)	8.38 (7.24 - 11.3)	<0.001
Maternal blood Creatinine	0.0142002	79	40.1 (25.1 - 53.3)	31.3 (25.8 - 42.0)	<0.001
Maternal blood Isoleucine	0.0129261	80	38.2 (22.5 - 59.6)	27.1 (19.4 - 37.4)	<0.001
Z-score MCA at diagnosis	0.0126593	81	47.5 (27.8 - 112)	30.1 (22.0 - 44.7)	<0.001
Cord blood Cholesterol VLDL	0.0115486	82	5.03 (0.59 - 6.61)	0.73 (0.51 - 4.82)	<0.001
Maternal blood HDL Large Particle numbers (nmol/L)	0.0104843	83	32.7 (22.4 - 48.0)	25.1 (19.6 - 32.6)	<0.001
Cord blood 3-Methylhistidine	0.0103704	84	5.90 (4.06 - 10.8)	8.32 (6.38 - 10.1)	0.004
Cord blood Triglycerides LDL	0.00983825	85	1.94 (1.44 - 2.43)	1.29 (1.05 - 1.74)	<0.001
Cord blood LDL Medium Particle numbers (nmol/L)	0.00919163	86	24.7 (23.5 - 59.3)	51.8 (31.1 - 73.7)	<0.001
Estimated fetal weight centile	0.00911706	87	0.58 (0.51 - 1.12)	0.90 (0.63 - 1.13)	<0.001
Cord blood Threonine	0.00886418	88	21.6 (21.3 - 21.8)	21.3 (21.2 - 21.5)	<0.001
Maternal blood Lysine	0.00875135	89	230 (153 - 304)	160 (122 - 213)	<0.001
EFWz velocity between II and III trimesters	0.00774286	90	7.80 (5.96 - 16.5)	13.3 (7.80 - 17.7)	<0.001
Cord blood VLDL Large Particle numbers (nmol/L)	0.00742522	91	320 (254 - 418)	375 (296 - 449)	<0.001
Cord blood VLDL Medium Particle numbers (nmol/L)	0.00713856	92	156 (106 - 255)	114 (78.1 - 183)	<0.001
Maternal blood HDL Particle numbers (nmol/L)	0.00614407	93	8.31 (8.21 - 8.41)	8.24 (8.19 - 8.30)	<0.001
Cord blood Pyruvic acid	0.00597207	94	108 (82.5 - 211)	83.3 (57.1 - 134)	<0.001
Cord blood VLDL Small Particle numbers (nmol/L)	0.00237503	95	104 (39.3 - 120)	35.0 (22.0 - 60.0)	<0.001
Maternal blood Leucine	0.00226822	96	15.5 (7.36 - 29.1)	8.66 (5.93 - 15.5)	<0.001
Maternal blood Phenylalanine	0.00207613	97	79.8 (34.1 - 163)	61.4 (39.0 - 109)	0.032
Cord blood HDL Particle numbers (nmol/L)	0.00163903	98	44.6 (30.9 - 60.9)	50.6 (40.0 - 65.5)	<0.001
Cord blood Glutamic acid	0.00155978	99	8.59 (3.97 - 12.2)	9.67 (7.16 - 12.9)	<0.001
Cord blood HDL Small Particle numbers (nmol/L)	0.00139591	100	3.76 (2.56 - 5.45)	3.09 (2.33 - 4.00)	<0.001
Cord blood Triglycerides VLDL	0.00112809	101	2.69 (1.56 - 3.77)	2.68 (2.05 - 3.32)	0.889
EFWz velocity between II trimester and diagnosis	0.00109983	102	0.36 (0.12 - 1.30)	0.27 (0.07 - 0.76)	0.017
Maternal blood Threonine	0.00105188	103	4.01 (2.67 - 5.98)	4.11 (3.02 - 5.26)	0.113
Z-score DV at diagnosis	0.000692476	104	31.0 (23.2 - 38.9)	34.3 (28.2 - 40.9)	0.002
Maternal blood VLDL Large Particle numbers (nmol/L)	0.000674916	105	10.9 (5.92 - 14.9)	10.6 (8.52 - 12.3)	0.456
Maternal blood LDL Particle numbers (nmol/L)	0.000516619	106	1.69 (1.01 - 2.11)	1.72 (1.44 - 1.98)	0.273
Cord blood Phenylalanine	0.000470939	107	3.40 (0.12 - 9.36)	1.95 (0.12 - 4.84)	0.032
Maternal blood Cholesterol LDL	0.000368619	108	2.77 (1.08 - 4.82)	2.61 (1.72 - 3.82)	0.423
Maternal blood LDL Small Particle numbers (nmol/L)	0.000295134	109	1017 (847 - 1188)	992 (810 - 1172)	0.391
Maternal blood HDL Small Particle numbers (nmol/L)	0.000210719	110	121 (101 - 148)	125 (100 - 149)	0.383
Cord blood HDL Medium Particle numbers (nmol/L)	0.000190334	111	447 (357 - 576)	443 (355 - 555)	0.754
Cord blood Formic acid	3.48754e-05	112	21.9 (17.1 - 28.9)	24.0 (19.7 - 28.6)	0.116
Normalized mutual information (NMI) scores of the features. The NMI represents the ratio of correctly classified subjects according to the results of the SNF, where 0 equals all subjects misclassified, and 1 equals all subjects correctly classified, related to STAR methods. Abbreviations: BP= Blood pressure; HDL= High-density lipoproteins; IDL= Intermediate-density lipoproteins; LDL: Low-density …
